# Supplementary material for: PIWI-interacting RNA 57125 restrains clear cell renal cell carcinoma metastasis by downregulating CCL3 expression
Source: Cell Death Discov. 2021 Nov 3;7:333. doi: 10.1038/s41420-021-00725-4 (PMC8566597; doi:10.1038/s41420-021-00725-4)
Supplement: Supplementary file 2 — Supplementary Table S1 ALL_Differentially_Expressed_piRNA [file 41420_2021_725_MOESM2_ESM.xlsx]

## Sheet: up_Cancer_vs_Adjacent
Differentially Expressed piRNA of up_Cancer_vs_Adjacent # Fold Change cut-off: 1.0 # P-value cut-off: 0.05 Column A: piRNA ID, name of the piRNA. Column B-E: reads number for raw data. Column F-I: reads number for normalized data. Column J-K: normalized reads number of each group (averaged normalized reads of replicate samples, log2 transformed). Column L: fold change of normalized reads number(l…
ID	adjacent5458_raw	adjacent5806_raw	cancer5458_raw	cancer5806_raw	adjacent5458_norm	adjacent5806_norm	cancer5458_norm	cancer5806_norm	Adjacent	Cancer	fold_change	pv	fdr	accession	sequence	length	pubmed	derive
piR-hsa-18348	1	1	5	27	1.0929	3.6406	5.92806	47.0683	1.30261	4.73325	3.43064	0.429411	0.951077	DQ588101	TGGCTATGATCTGCCTTGTTCAAGCTGAGA	30	16751776
piR-hsa-32238	3	0	20	5	3.27871	0	23.7122	8.71634	0.798554	4.02806	3.22951	0.243315	0.951077		CCCCCACTGCTAAATTTGACTGGTT	25	22313525
piR-hsa-16750	13	9	226	26	14.2078	32.7654	267.948	45.325	4.55989	7.2922	2.7323	0.468514	0.951077	DQ586430	TGGAAAGGATGAAGAGCTGACTGATGGAA	29	16751776
piR-hsa-28487	38	66	246	812	41.5304	240.28	291.661	1415.53	7.1396	9.73758	2.59798	0.3665	0.951077	DQ598272	GGTCGATGATGATTGGTAAAAGGTCTGATA	30	16751776
piR-hsa-28318	18	8	140	44	19.6723	29.1248	165.986	76.7038	4.61462	6.92416	2.30953	0.299847	0.951077	DQ598103	GGGAGATGAAGAGGACAGTGACTGAGAGA	29	16751776
piR-hsa-28223	57	12	63	216	62.2956	43.6872	74.6936	376.546	5.73041	7.81839	2.08798	0.476299	0.951077	DQ598008	GGCTCGTTGGTCTAGGGGTATGATTCTCGG	30	16751776
piR-hsa-32162	22	10	119	49	24.0439	36.406	141.088	85.4202	4.92243	6.82469	1.90226	0.24753	0.951077		CCCCCCACTGCTAAATTTGACTGGC	25	22313525
piR-hsa-28527	13	12	1	122	14.2078	43.6872	1.18561	212.679	4.86034	6.7419	1.88156	0.54896	0.951077	DQ598312	GGTTCCATGGTGTAATGGTTAGCACTCTG	29	16751776
piR-hsa-23210	48	27	292	111	52.4594	98.2962	346.199	193.503	6.23798	8.07655	1.83857	0.300461	0.951077	DQ592932	CCCCCCACTGCTAAATTTGACTGGTT	26	16751776 22313525
piR-hsa-32195	24	12	140	48	26.2297	43.6872	165.986	83.6769	5.13169	6.96499	1.8333	0.322579	0.951077		CCCCCCACTGCTAAATTTGACTGGT	25	22313525
piR-hsa-1742	90	120	716	607	98.3614	436.872	848.898	1058.16	8.06456	9.89729	1.83272	0.0598017	0.951077	DQ571419	AGTAAGTGAAGATAAAGTGTGTCTGAGG	28	16751776
piR-hsa-32161	9	5	54	19	9.83614	18.203	64.0231	33.1221	3.81962	5.60504	1.78541	0.328959	0.951077		CCCCCCACTGCTAAATTTGACTGG	24	22313525
piR-hsa-28319	58	28	337	91	63.3885	101.937	399.551	158.637	6.37091	8.12513	1.75422	0.393622	0.951077	DQ598104	GGGAGATGAAGAGGACAGTGACTGAGAGAC	30	16751776
piR-hsa-28593	7	1	22	7	7.65033	3.6406	26.0835	12.2029	2.52242	4.26628	1.74385	0.223166	0.951077	DQ598378	GTATATGGCATGTGGGCTAGTTTCAGACAGGT	32	16751776
piR-hsa-993	1311	2640	5753	14237	1432.8	9611.18	6820.83	24818.9	12.431	13.9495	1.51846	0.283233	0.951077	DQ570728	AGAACGTGTGGAAAACTAATGACTGAGC	28	16751776
piR-hsa-2138	68	106	377	454	74.3175	385.904	446.976	791.444	7.84681	9.27452	1.42771	0.0268838	0.951077	DQ571858	CAAAGTGATTGGTACCTCGTTGTCTGATG	29	16751776
piR-hsa-28876	656	189	186	1817	716.945	688.073	220.524	3167.52	9.45658	10.7263	1.26974	0.625797	0.951077	DQ598676	GTTTCCGTAGTGTAGTGGTCATCACGTTCGC	31	16751776
piR-hsa-29218	139	141	625	485	151.914	513.325	741.008	845.485	8.37816	9.63181	1.25365	0.17315	0.951077	DQ598918	TAAAGTGCTGACAGTGCAGATAGTGGTCCTC	31	16751776
piR-hsa-28877	3378	1841	7382	8610	3691.83	6702.34	8752.19	15009.5	12.3435	13.5364	1.19285	0.151691	0.951077	DQ598677	GTTTCCGTAGTGTAGTGGTCATCACGTTCGCC	32	16751776
piR-hsa-32159	118	49	364	151	128.963	178.389	431.563	263.234	7.26469	8.44086	1.17617	0.325971	0.951077		CCCCCCACTGCTAAATTTGACTGGCT	26	22313525
piR-hsa-1361	8	7	23	26	8.74324	25.4842	27.2691	45.325	4.10549	5.18575	1.08026	0.0218104	0.951077	DQ571591	ATCGCTGTACGGCCTTGATGAAAGCA	26	16751776
piR-hsa-18071	38	32	70	142	41.5304	116.499	82.9929	247.544	6.30588	7.36954	1.06367	0.304919	0.951077	DQ587795	TGGCCAAGGATGAGAACTCTAATCTGAAA	29	16751776
piR-hsa-26872	80	16	170	47	87.4324	58.2496	201.554	81.9336	6.18866	7.14816	0.959502	0.36973	0.951077	DQ596670	GAGGAATGATGACAAGAAAAGGCCGAA	27	16751776
piR-hsa-32167	14	2	24	8	15.3007	7.2812	28.4547	13.9462	3.50981	4.41281	0.902996	0.201437	0.951077		CCCCCACTGCTAAATTTGACTGGCT	25	22313525
piR-hsa-27623	6069	1365	11635	4434	6632.84	4969.42	13794.6	7729.65	12.5021	13.3937	0.891546	0.265808	0.951077	DQ597348	GCCCGGNTAGCTCAGTCGGTAGAGCATGAGAC	32	16751776
piR-hsa-5938	79799	15358	136261	56452	87212.7	55912.3	161553	98411	16.1269	16.988	0.861034	0.169381	0.951077	DQ575660	TCCCTGGTGGTCTAGTGGTTAGGATTCGGCAC	32	16751776
piR-hsa-29114	20	7	26	31	21.8581	25.4842	30.8259	54.0413	4.57114	5.41053	0.839392	0.30629	0.951077	DQ599147	TAACGCCAAGGTCGCGGGTTCGAACCCCGTA	31	16751776
piR-hsa-23209	1138	668	3249	1521	1243.73	2431.92	3852.05	2651.51	10.8439	11.6671	0.823199	0.44653	0.951077	DQ592931	CCCCCCACTGCTAAATTTGACTGGCTA	27	16751776 22313525
piR-hsa-32236	0	2	5	4	0	7.2812	5.92806	6.97308	1.90327	2.71162	0.80835	0.53306	0.951077		CCTGATGTTACATTGTAGTGTGCTGATG	28	22313525
piR-hsa-26131	336	323	1656	393	367.216	1175.91	1963.37	685.105	9.59183	10.3711	0.779227	0.689915	0.952396	DQ595899	TTTGGCAATGGTAGAACTCACACTGGTGAGGT	32	16751776
piR-hsa-24775	112	171	274	541	122.405	622.543	324.858	943.108	8.54138	9.30853	0.767145	0.141396	0.951077	DQ594556	TTCGATGAAGAGATGATGACGAGTCTGACT	30	16751776
piR-hsa-952	577	765	1454	2327	630.606	2785.06	1723.88	4056.59	10.738	11.497	0.758985	0.0478963	0.951077	DQ570687	ACTGTGTGCTGATTGTCACGTTCTGATT	28	16751776
piR-hsa-18286	2	13	19	35	2.18581	47.3278	22.5266	61.0144	4.63557	5.38786	0.752294	0.122942	0.951077	DQ588039	TGGCGATGAGGAGGTACCTATTGTGTTGAGT	31	16751776
piR-hsa-23823	29	54	128	130	31.6942	196.592	151.758	226.625	6.83597	7.56447	0.728501	0.343959	0.951077	DQ593575	CTCAGTGATGCAATCTCTGTGTGGTTCTGAGG	32	16751776
piR-hsa-32196	9	8	41	9	9.83614	29.1248	48.6101	15.6894	4.29134	5.01122	0.719873	0.71235	0.952396		ATGCAGTGTGGAACACAATGAACTGAA	27	22313525
piR-hsa-26819	1	4	4	12	1.0929	14.5624	4.74245	20.9192	2.98689	3.69274	0.70585	0.168214	0.951077	DQ596603	GAGCATGGTAATGGATTTATGGTGGGTCCTT	31	16751776
piR-hsa-963	72	145	276	374	78.6891	527.887	327.229	651.983	8.24502	8.93577	0.690751	0.20519	0.951077	DQ570698	ACTTGTGATGTCTTCAAAGGAACCACTGATG	31	16751776
piR-hsa-27139	6	3	9	10	6.55743	10.9218	10.6705	17.4327	3.14398	3.82289	0.67891	0.141316	0.951077	DQ597402	GCCTGGGTAGCTCAGTCGGTAGAGCATCAGA	31	16751776
piR-hsa-5937	45232	4920	40304	34210	49434.3	17911.8	47784.9	59637.2	15.0393	15.7129	0.673625	0.525151	0.951077	DQ575659	TCCCTGGTGGTCTAGTGGTTAGGATTCGGCA	31	16751776
piR-hsa-1593	5	0	3	3	5.46452	0	3.55684	5.22981	1.50195	2.16778	0.665828	0.722673	0.952396	DQ571256	AGGCTCGTTGGTCTAGTGGTATGATTCTCG	30	16751776
piR-hsa-18287	2	16	22	40	2.18581	58.2496	26.0835	69.7308	4.92209	5.58518	0.663088	0.214878	0.951077	DQ588040	TGGCGATGAGGAGGTACCTATTGTGTTGAGTA	32	16751776
piR-hsa-2129	6	5	19	9	6.55743	18.203	22.5266	15.6894	3.64157	4.26364	0.622067	0.59939	0.951077	DQ571849	CAAAGATGAGTGGTGAAAATCTGATC	26	16751776
piR-hsa-32182	151	47	256	120	165.029	171.108	303.517	209.192	7.39376	8.00256	0.608796	0.329154	0.951077		CCCCCACTGCTAAATTTGACTGGCTA	26	22313525
piR-hsa-26754	4	2	15	0	4.37162	7.2812	17.7842	0	2.56716	3.16866	0.601499	0.816622	0.955907	DQ596538	GAGAGGGGCCCGTGCCTTGGAAAGCGTCGCG	31	16751776
piR-hsa-32187	3	3	5	9	3.27871	10.9218	5.92806	15.6894	2.84805	3.44741	0.599364	0.177103	0.951077		CCCCCCACTGCTAAATTTGACTG	23	22313525
piR-hsa-27140	34	20	89	35	37.1588	72.812	105.519	61.0144	5.7836	6.3814	0.597806	0.608795	0.951077	DQ597403	GCCTGGGTAGCTCAGTCGGTAGAGCATCAGAC	32	16751776
piR-hsa-1282	2966	488	3120	2233	3241.55	1776.61	3699.11	3892.72	11.293	11.8903	0.597267	0.364434	0.951077	DQ571031	AGCGTTGGTGGTATAGTGGTGAGCATAGCTGC	32	16751776
piR-hsa-28019	324	230	884	432	354.101	837.338	1048.08	753.092	9.21873	9.81488	0.59615	0.576906	0.951077	DQ597789	GGAGGTGATGAACTGTCTGAGCCTGACC	28	16751776
piR-hsa-28116	706	169	1310	298	771.591	615.261	1553.15	519.494	9.43781	10.0174	0.579591	0.57762	0.951077	DQ597886	GGCAGAGTGGCGCAGCGGAAGCGTGCTGGGCC	32	16751776
piR-hsa-26606	5	4	25	0	5.46452	14.5624	29.6403	0	3.3382	3.89919	0.560986	0.845143	0.955907	DQ596390	GACGGTGAATACAGGTCTGGAAGTCTGAGGT	31	16751776
piR-hsa-5934	7	1	5	6	7.65033	3.6406	5.92806	10.4596	2.52242	3.05204	0.529616	0.657496	0.951077	DQ575656	TCCCTGGTAGTCTAGTGGTTAGGATTC	27	16751776
piR-hsa-23619	294	136	600	254	321.314	495.122	711.367	442.79	8.67355	9.17287	0.499326	0.584905	0.951077	DQ593356	CGGCTAGCTCAGTCGGTAGAGCATGAGACT	30	16751776
piR-hsa-17804	15	4	25	8	16.3936	14.5624	29.6403	13.9462	3.96144	4.45241	0.490976	0.529595	0.951077	DQ587514	TGGCAATGATGACCCACTTGCCCTCACTGA	30	16751776
piR-hsa-820	6	23	44	42	6.55743	83.7338	52.1669	73.2173	5.49971	5.97251	0.472806	0.644268	0.951077	DQ570540	ACCTGATGTTACATTGTAGTGTGCTGATG	29	16751776
piR-hsa-325	13	8	43	4	14.2078	29.1248	50.9813	6.97308	4.44402	4.86182	0.417794	0.845155	0.955907	DQ570001	AAATGTTGGTTATACCCTTCCCGTACTACC	30	16751776
piR-hsa-1873	5	2	4	7	5.46452	7.2812	4.74245	12.2029	2.6944	3.09974	0.40534	0.592739	0.951077	DQ571550	ATCAGACCCCAGAAAAGGTGTTGGTTGAT	29	16751776
piR-hsa-23327	43	6	41	24	46.9949	21.8436	48.6101	41.8385	5.10933	5.50221	0.392883	0.448684	0.951077	DQ593049	CCGGCTAGCTCAGTCGGTAGAGCATGAGA	29	16751776
piR-hsa-27622	68440	14233	104271	24269	74798.4	51816.7	123625	42307.4	15.9501	16.3402	0.390146	0.622453	0.951077	DQ597347	GCCCGGCTAGCTCAGTCGGTAGAGCATGAGAC	32	16751776
piR-hsa-23884	19	25	52	47	20.7652	91.015	61.6518	81.9336	5.8071	6.16777	0.360674	0.639141	0.951077	DQ593636	CTCTACTGAACTGCCATGAGGAAACTGCC	29	16751776
piR-hsa-28849	67	28	100	61	73.2246	101.937	118.561	106.339	6.45419	6.81443	0.360239	0.438372	0.951077	DQ598649	GTTCAGTGATGAGGCCTGGAATGTGCGCTGG	31	16751776
piR-hsa-20757	3	3	11	3	3.27871	10.9218	13.0417	5.22981	2.84805	3.20723	0.359184	0.836032	0.955907	DQ590548	TGGTTCAGTGGTAGAATTCTCGCCTCC	27	16751776
piR-hsa-1281	232	26	203	117	253.554	94.6556	240.679	203.962	7.44464	7.79715	0.352508	0.574639	0.951077	DQ571030	AGCGTTGGTGGTATAGTGGTGAGCATAGC	29	16751776
piR-hsa-18860	6	0	7	0	6.55743	0	8.29929	0	1.75647	2.08734	0.330868	0.5	0.951077	DQ588548	TGGGAAGTGATGACACCTGTGACTGTTGAA	30	16751776
piR-hsa-17444	1189	896	2813	1375	1299.46	3261.98	3335.13	2396.99	11.1553	11.4849	0.329567	0.755793	0.955907	DQ587153	TGGAGGTGATGAACTGTCTGAGCCTGACC	29	16751776
piR-hsa-23538	100	24	159	32	109.29	87.3744	188.512	55.7846	6.62106	6.93367	0.312611	0.741552	0.955907	DQ593275	CGCAGAGTCGCGCAGCGGAAGCGTGCTGGGCC	32	16751776
piR-hsa-6463	38	9	10	46	41.5304	32.7654	11.8561	80.1904	5.21909	5.52742	0.308335	0.85594	0.955907	DQ576200	TCCTCATTAGTATAGTGGTGAGTATCCC	28	16751776
piR-hsa-12206	1004	1757	2322	3640	1097.28	6396.53	2752.99	6345.5	11.8715	12.1514	0.279921	0.519617	0.951077	DQ581967	CACAAAGATGAGTGGTGAAAATCTGATC	28	16751776
piR-hsa-23317	2227	1842	6726	1787	2433.9	6705.99	7974.43	3115.22	12.158	12.437	0.278961	0.866076	0.955907	DQ593039	CCGCCTGGGAATACCGGGTGCTGTAGGCTTA	31	16751776
piR-hsa-28374	323	77	268	252	353.008	280.326	317.744	439.304	8.30728	8.56462	0.257343	0.638964	0.951077	DQ598159	GGGGATGTAGCTCAGTGGTAGAGCGCATGCT	31	16751776
piR-hsa-23822	363	832	1704	1153	396.724	3028.98	2020.28	2009.99	10.7423	10.9767	0.234464	0.856817	0.955907	DQ593574	CTCAGTGATGCAATCTCTGTGTGGTTCTGAGA	32	16751776
piR-hsa-26039	14044	24312	46120	38666	15348.8	88510.3	54680.4	67405.2	15.6643	15.8975	0.233267	0.813529	0.955907	DQ595807	TTTCTGTGTGGAATTTGAATATCTGAAA	28	16751776
piR-hsa-27283	59	91	111	190	64.4814	331.295	131.603	331.221	7.62927	7.85494	0.225674	0.500697	0.951077	DQ596993	GCAATCACTGATGTCTCCATGTCTCTGAGCA	31	16751776
piR-hsa-11360	17677	19753	32489	39075	19319.3	71912.8	38519.4	68118.2	15.4773	15.7024	0.225103	0.624215	0.951077	DQ581031	TGAGGTAGTAGATTGTATAGTTGTGGGGTAGT	32	16751776
piR-hsa-1944	299	320	1025	302	326.778	1164.99	1215.25	526.467	9.543	9.76646	0.223459	0.89671	0.955907	DQ571650	ATGCAGTGTGGAACACAATGAACTGAAC	28	16751776 22313525
piR-hsa-515	304	322	1032	303	332.243	1172.27	1223.55	528.21	9.55528	9.77476	0.21948	0.898356	0.955907	DQ570206	AATGCAGTGTGGAACACAATGAACTGAAC	29	16751776
piR-hsa-317	305	322	1032	303	333.336	1172.27	1223.55	528.21	9.55632	9.77476	0.218433	0.898726	0.955907	DQ569993	AAATGCAGTGTGGAACACAATGAACTGAAC	30	16751776
piR-hsa-3178	5957	13974	12921	29173	6510.43	50873.7	15319.3	50856.4	14.8084	15.014	0.205647	0.501255	0.951077	DQ572870	TCACAAAGATGAGTGGTGAAAATCTGATC	29	16751776
piR-hsa-1834	107	134	198	251	116.941	487.84	234.751	437.56	8.24075	8.39342	0.152669	0.756802	0.955907	DQ571511	ATAACTGACGAAGACTACTCCTGTCTGATT	30	16751776
piR-hsa-1242	858	69	504	415	937.712	251.201	597.549	723.457	9.21567	9.36764	0.151968	0.897389	0.955907	DQ570991	AGCCCGGCTAGCTCAGTCGGTAGAGCATGAG	31	16751776
piR-hsa-27620	858	69	503	415	937.712	251.201	596.363	723.457	9.21567	9.36634	0.150673	0.898441	0.955907	DQ597345	GCCCGGCTAGCTCAGTCGGTAGAGCATGAG	30	16751776
piR-hsa-24672	29915	2571	14359	16990	32694.2	9359.98	17024.2	29618.1	14.36	14.5094	0.149389	0.91914	0.955907	DQ594453	TTCCCTGGTGGTCTAGTGGTTAGGATTCGGC	31	16751776
piR-hsa-12789	44	79	130	125	48.0878	287.607	154.13	217.909	7.39187	7.54008	0.148215	0.870178	0.955907	DQ582566	CATTGATCATCGACACTTCGAACGCACTTG	30	16751776
piR-hsa-26371	209	29	191	81	228.417	105.577	226.452	141.205	7.38454	7.523	0.138456	0.535078	0.951077	DQ596155	GAAGGTTGACGAAAATTCTTACTGAGCA	28	16751776
piR-hsa-23786	7191	15887	14892	31343	7859.08	57838.2	17656.1	54639.3	15.0036	15.1416	0.13807	0.700921	0.952396	DQ593538	CTCACAAAGATGAGTGGTGAAAATCTGATC	30	16751776
piR-hsa-1872	4	2	2	6	4.37162	7.2812	2.37122	10.4596	2.56716	2.70386	0.1367	0.857611	0.955907	DQ571549	ATCAGACCCCAGAAAAGGTGTTGGTTGA	28	16751776
piR-hsa-1823	1335	3973	5015	6440	1459.03	14464.1	5945.85	11226.7	12.9589	13.0678	0.108974	0.897914	0.955907	DQ571500	AGTTCGTGATGGATTTGCTTTTTTCTGATT	30	16751776
piR-hsa-26441	3	2	8	1	3.27871	7.2812	9.4849	1.74327	2.42759	2.51452	0.0869276	0.963815	0.979925	DQ596225	GACAATGAATACGTGTCTGGAACTCTGAGG	30	16751776
piR-hsa-28850	291	47	306	89	318.035	171.108	362.797	155.151	7.9347	8.01722	0.0825178	0.718007	0.952396	DQ598650	GTTCAGTGATGAGGCCTGGAATGTGCGCTGGG	32	16751776
piR-hsa-1243	4914	412	3442	1786	5370.53	1499.93	4080.88	3113.48	11.7462	11.8127	0.0664569	0.929268	0.955907	DQ570992	AGCCCGGCTAGCTCAGTCGGTAGAGCATGAGA	32	16751776
piR-hsa-27621	4910	412	3436	1784	5366.16	1499.93	4073.76	3109.99	11.7453	11.8106	0.065248	0.9306	0.955907	DQ597346	GCCCGGCTAGCTCAGTCGGTAGAGCATGAGA	31	16751776
piR-hsa-28848	30	7	22	20	32.7871	25.4842	26.0835	34.8654	4.86966	4.93425	0.0645958	0.89499	0.955907	DQ598648	GTTCAGTGATGAGGCCTGGAATGTGCGCTG	30	16751776
piR-hsa-17560	150	93	246	125	163.936	338.576	291.661	217.909	7.97359	7.9937	0.0201137	0.981916	0.986875	DQ587269	TGGATATGATGACTGATTACCTGAGA	26	16751776

## Sheet: dn_Cancer_vs_Adjacent
Differentially Expressed piRNA of dn_Cancer_vs_Adjacent # Fold Change cut-off: 1.0 # P-value cut-off: 0.05 Column A: piRNA ID, name of the piRNA. Column B-E: reads number for raw data. Column F-I: reads number for normalized data. Column J-K: normalized reads number of each group (averaged normalized reads of replicate samples, log2 transformed). Column L: fold change of normalized reads number(l…
ID	adjacent5458_raw	adjacent5806_raw	cancer5458_raw	cancer5806_raw	adjacent5458_norm	adjacent5806_norm	cancer5458_norm	cancer5806_norm	Adjacent	Cancer	fold_change	pv	fdr	accession	sequence	length	pubmed	derive
piR-hsa-9491	6687	13016	753	1580	7308.25	47386	892.766	2754.36	14.7391	10.8326	-3.90648	0.409113	0.951077	DQ579193	TGAATCTGACAACAGAGGCTTACGACCCCTTA	32	16751776
piR-hsa-28841	57	237	23	22	62.2956	862.822	27.2691	38.3519	8.85381	5.04048	-3.81333	0.47297	0.951077	DQ598641	GTTAAGATGGCAGAGCCCGGTAATCGCATAA	31	16751776
piR-hsa-28478	11	34	5	4	12.0219	123.78	5.92806	6.97308	6.08749	2.71162	-3.37587	0.466817	0.951077	DQ598263	GGTCAGTCGGTCCTGAGAGATGGGCGAGC	29	16751776
piR-hsa-27731	922	3778	444	521	1007.66	13754.2	526.412	908.243	12.8496	9.48669	-3.36292	0.476162	0.951077	DQ597485	GCTAAACCTAGCCCCAAACCCACTCCACCCT	31	16751776
piR-hsa-12488	13	40	2	8	14.2078	145.624	2.37122	13.9462	6.32221	3.04591	-3.2763	0.442928	0.951077	DQ582265	CAGAGTGTAGCTTAACACAAAGCACCCAACTG	32	16751776
piR-hsa-27729	416	1268	191	189	454.648	4616.28	226.452	329.478	11.3081	8.11928	-3.18881	0.466143	0.951077	DQ597483	GCTAAACCTAGCCCCAAACCCACTCC	26	16751776
piR-hsa-27730	431	1307	199	199	471.042	4758.26	235.937	346.91	11.3525	8.18747	-3.16499	0.466103	0.951077	DQ597484	GCTAAACCTAGCCCCAAACCCACTCCA	27	16751776
piR-hsa-20266	40	13	6	2	43.7162	47.3278	7.11367	3.48654	5.51166	2.43299	-3.07867	0.0571325	0.951077	DQ590013	TGGTCGTGGTTGTAGTCCGTGCGAGAA	27	16751776
piR-hsa-12487	11	29	2	7	12.0219	105.577	2.37122	12.2029	5.88019	2.885	-2.99519	0.434435	0.951077	DQ582264	CAGAGTGTAGCTTAACACAAAGCACCCAACT	31	16751776
piR-hsa-1177	50	89	27	11	54.6452	324.013	32.0115	19.176	7.56552	4.68335	-2.88217	0.452819	0.951077	DQ570926	AGCAGGACGGTGGCCATGGAAGTCGGAATCC	31	16751776
piR-hsa-26681	377	419	86	102	412.025	1525.41	101.963	177.813	9.92008	7.12916	-2.79092	0.356029	0.951077	DQ596465	GAGAAAGCTCACAAGAACTGCTAACTCAC	29	16751776
piR-hsa-26684	379	423	86	104	414.211	1539.97	101.963	181.3	9.9325	7.14701	-2.78548	0.35619	0.951077	DQ596468	GAGAAAGCTCACAAGAACTGCTAACTCAT	29	16751776
piR-hsa-26682	410	500	102	124	448.091	1820.3	120.932	216.165	10.1476	7.39788	-2.7497	0.37192	0.951077	DQ596466	GAGAAAGCTCACAAGAACTGCTAACTCACA	30	16751776
piR-hsa-21622	47	186	20	49	51.3665	677.152	23.7122	85.4202	8.50922	5.77258	-2.73664	0.47027	0.951077	DQ591357	TGTGAATCTGACAACAGAGGCTTACGACCCC	31	16751776
piR-hsa-26685	399	497	99	131	436.069	1809.38	117.376	228.368	10.1329	7.43439	-2.69852	0.37337	0.951077	DQ596469	GAGAAAGCTCACAAGAACTGCTAACTCATG	30	16751776
piR-hsa-26683	410	516	119	127	448.091	1878.55	141.088	221.395	10.1842	7.50257	-2.68159	0.383383	0.951077	DQ596467	GAGAAAGCTCACAAGAACTGCTAACTCACC	30	16751776
piR-hsa-26686	523	760	174	183	571.589	2766.86	206.297	319.018	10.705	8.03759	-2.66746	0.405693	0.951077	DQ596470	GAGAAAGCTCACAAGAACTGCTAACTCATGC	31	16751776
piR-hsa-23588	33	32	4	11	36.0658	116.499	4.74245	19.176	6.25517	3.59206	-2.66311	0.30177	0.951077	DQ593325	CGGAAGCGTGCTGGGCCCATAACCCAGA	28	16751776
piR-hsa-31238	12	5	3	1	13.1149	18.203	3.55684	1.74327	3.9781	1.45946	-2.51864	0.165074	0.951077	DQ600952	TAGAGCATGAGACTCTTAATCTCAGGGTCGTG	32	16751776
piR-hsa-28488	6	16	4	4	6.55743	58.2496	4.74245	6.97308	5.02252	2.57477	-2.44775	0.477476	0.951077	DQ598273	GGTCGCTGGTTCGAATCCGGCTCGAAGGACC	31	16751776
piR-hsa-28212	11	4	4	0	12.0219	14.5624	4.74245	0	3.74332	1.30523	-2.43809	0.204892	0.951077	DQ597997	GGCGGGAGTAACTATGACTCTCTTAAGGTA	30	16751776
piR-hsa-28382	9	2	0	2	9.83614	7.2812	0	3.48654	3.11415	0.882266	-2.23188	0.2656	0.951077	DQ598167	GGGGCGAAGCTACCATCTGTGGGATT	26	16751776
piR-hsa-26524	11	4	5	0	12.0219	14.5624	5.92806	0	3.74332	1.61543	-2.12789	0.247692	0.951077	DQ596308	GACCAATGATGAGACAGTGTTTATGAAA	28	16751776	LINE
piR-hsa-28187	5	8	1	4	5.46452	29.1248	1.18561	6.97308	4.12057	2.06328	-2.0573	0.378524	0.951077	DQ597972	GGCCGTGATCGTATAGTGGTTAGTAC	26	16751776
piR-hsa-9010	10	34	10	12	10.929	123.78	11.8561	20.9192	6.07585	4.04332	-2.03253	0.505738	0.951077	DQ578783	TGAACATGGGTCAGTCGGTCCTGAGA	26	16751776
piR-hsa-27208	7	9	4	3	7.65033	32.7654	4.74245	5.22981	4.34397	2.34657	-1.9974	0.433018	0.951077	DQ596918	GATGTCTGTGTGGAAAGCGGCTGTGCA	27	16751776
piR-hsa-15023	9	36	7	16	9.83614	131.062	8.29929	27.8923	6.14055	4.18553	-1.95502	0.490517	0.951077	DQ584698	TGCCCCCATGTCTAACAACATGGCTTTCTCA	31	16751776
piR-hsa-28590	26	0	2	3	28.4155	0	2.37122	5.22981	3.83873	1.96366	-1.87506	0.626158	0.951077	DQ598375	GTAGTCGTGGCCGAGTGGTTAAGGCTATGGA	31	16751776
piR-hsa-28489	6	10	4	4	6.55743	36.406	4.74245	6.97308	4.43174	2.57477	-1.85697	0.460793	0.951077	DQ598274	GGTCGCTGGTTCGTTTCCGGCTCGAAGGACC	31	16751776
piR-hsa-27400	5	2	0	2	5.46452	7.2812	0	3.48654	2.6944	0.882266	-1.81214	0.113591	0.951077	DQ597110	GCAGAGTGGCGCAGCGGAAGCGTGCTGGGCCC	32	16751776
piR-hsa-1849	6475	12991	5384	5394	7076.56	47295	6383.34	9403.19	14.7306	12.9464	-1.78415	0.488355	0.951077	DQ571526	ATAGGTTTGGTCCTAGCCTTTCTATTAGCTCT	32	16751776
piR-hsa-27065	12	2	5	0	13.1149	7.2812	5.92806	0	3.3643	1.61543	-1.74887	0.00415405	0.826655	DQ596863	GATCGATGATGACTACCGGTGGCGTATGAGT	31	16751776
piR-hsa-28875	48	77	22	44	52.4594	280.326	26.0835	76.7038	7.37932	5.68632	-1.69299	0.417993	0.951077	DQ598675	GTTTAGACGGGCTCACATCACCCCATAAACA	31	16751776
piR-hsa-1848	13	31	12	17	14.2078	112.859	14.2273	29.6356	5.99171	4.46149	-1.53021	0.50015	0.951077	DQ571525	ATAGGTTTGGTCCTAGCCTTTCTATT	26	16751776
piR-hsa-1280	12	4	6	2	13.1149	14.5624	7.11367	3.48654	3.80102	2.43299	-1.36803	0.183889	0.951077	DQ571029	AGCGTTGGTGGTATAGTGGTGAGCATA	27	16751776
piR-hsa-324	98	37	26	37	107.105	134.702	30.8259	64.5009	6.9189	5.57783	-1.34107	0.0263983	0.951077	DQ570000	AAATGTTATGATGATGGGCGAAATGTTCAACT	32	16751776
piR-hsa-26527	25	10	22	1	27.3226	36.406	26.0835	1.74327	4.99839	3.80873	-1.18966	0.477251	0.951077	DQ596311	GACCAATGATGAGATTGGAGGGTGTCTGAAT	31	16751776	LINE
piR-hsa-5939	5	7	4	5	5.46452	25.4842	4.74245	8.71634	3.9611	2.77176	-1.18934	0.472602	0.951077	DQ575661	TCCCTGGTTCGATCCCGGGTTTCGGCACC	29	16751776
piR-hsa-32165	5	4	6	1	5.46452	14.5624	7.11367	1.74327	3.3382	2.17902	-1.15918	0.581452	0.951077		GCCTGAGCAACATAGCGAGACCCCGTCTCTA	31	22313525	SINE
piR-hsa-25780	297	125	161	91	324.593	455.075	190.884	158.637	8.60709	7.45006	-1.15702	0.230246	0.951077	DQ595533	TTGGTGGTTCAGTGGTAGAATTCTCGCCT	29	16751776
piR-hsa-25782	361	155	209	108	394.539	564.293	247.793	188.273	8.90543	7.76906	-1.13637	0.263125	0.951077	DQ595535	TTGGTGGTTCAGTGGTAGAATTCTCGCCTGC	31	16751776
piR-hsa-25781	333	130	180	98	363.937	473.278	213.41	170.84	8.7098	7.58665	-1.12315	0.205999	0.951077	DQ595534	TTGGTGGTTCAGTGGTAGAATTCTCGCCTG	30	16751776
piR-hsa-27282	15	6	3	8	16.3936	21.8436	3.55684	13.9462	4.26443	3.14592	-1.11851	0.14888	0.951077	DQ596992	GCAATAACAGGTCTGTGATGCCCTTAGA	28	16751776
piR-hsa-793	2	4	5	1	2.18581	14.5624	5.92806	1.74327	3.08306	1.97661	-1.10645	0.680822	0.951077	DQ570513	ACCGTCGTAGTTCCGACCATAAACGATGCC	30	16751776
piR-hsa-1254	10	7	7	5	10.929	25.4842	8.29929	8.71634	4.19429	3.10565	-1.08865	0.400964	0.951077	DQ571003	AGCCTGAGCAACATAGCGAGACCCCGTCTCTA	32	16751776	SINE
piR-hsa-24683	38	1	2	11	41.5304	3.6406	2.37122	19.176	4.5037	3.44276	-1.06094	0.740438	0.955907	DQ594464	TTCCGTAGTGTAGTGGTTATCACGTTCGCC	30	16751776
piR-hsa-12790	1067	81	352	169	1166.13	294.889	417.336	294.612	9.51296	8.47603	-1.03692	0.499765	0.951077	DQ582567	CATTGGTGGTTCAGTGGTAGAATTCTCGC	29	16751776
piR-hsa-25046	15	6	7	6	16.3936	21.8436	8.29929	10.4596	4.26443	3.2448	-1.01963	0.106514	0.951077	DQ594740	TTCTGGGTCGGGGTTTCGTACGTAGCA	27	16751776
piR-hsa-7193	841	104	81	320	919.133	378.622	96.0346	557.846	9.34202	8.35332	-0.9887	0.636489	0.951077	DQ576872	TCGCCGTGATCGTATAGTGGTTAGTACTCTG	31	16751776
piR-hsa-2106	4086	568	1083	1192	4465.61	2067.86	1284.02	2077.98	11.6737	10.7152	-0.95849	0.502024	0.951077	DQ571812	ATTGGTGGTTCAGTGGTAGAATTCTCGCC	29	16751776
piR-hsa-26525	41	19	45	3	44.8091	69.1714	53.3526	5.22981	5.83517	4.87731	-0.957861	0.58456	0.951077	DQ596309	GACCAATGATGAGACAGTGTTTATGAAC	28	16751776	LINE
piR-hsa-2107	7398	1432	3095	1975	8085.31	5213.34	3669.47	3442.96	12.699	11.7962	-0.902847	0.257259	0.951077	DQ571813	ATTGGTGGTTCAGTGGTAGAATTCTCGCCTG	31	16751776
piR-hsa-19620	9	7	6	7	9.83614	25.4842	7.11367	12.2029	4.15057	3.28663	-0.863947	0.371286	0.951077	DQ589338	TGGGGGGGCCCAAGTCCTTCTGATCGAGG	29	16751776
piR-hsa-32163	127	183	128	171	138.799	666.23	151.758	298.099	8.65325	7.81397	-0.83929	0.522402	0.951077		CACAATGCTGACACTCAAACTGCTGACA	28	22313525
piR-hsa-25783	413	251	381	189	451.37	913.791	451.718	329.478	9.41507	8.60991	-0.805156	0.50038	0.951077	DQ595536	TTGGTGGTTCAGTGGTAGAATTCTCGCCTGCC	32	16751776
piR-hsa-26508	292	9	112	41	319.128	32.7654	132.789	71.474	7.45981	6.67569	-0.784122	0.630392	0.951077	DQ596292	GACATTGGTGGTTCAGTGGTAGAATTCT	28	16751776
piR-hsa-25447	692	230	224	380	756.29	837.338	265.577	662.442	9.63828	8.85832	-0.779958	0.282037	0.951077	DQ595186	TTGCTGTGATGACTATCTTAGGACACCTTTG	31	16751776
piR-hsa-26803	2	9	4	9	2.18581	32.7654	4.74245	15.6894	4.1355	3.3668	-0.7687	0.594613	0.951077	DQ596587	GAGCACTGTTCGTAACCCGTTAGCCT	26	16751776
piR-hsa-5770	36	1	8	9	39.3446	3.6406	9.4849	15.6894	4.43246	3.6653	-0.767167	0.744165	0.955907	DQ575492	TCCCGGCTAGCTCAGTCGGTAGAGCATGA	29	16751776
piR-hsa-23248	97	47	81	39	106.012	171.108	96.0346	67.9875	7.11541	6.3595	-0.755903	0.438597	0.951077	DQ592970	CCCGGCCCGGACACGGACAGGATTGACAGATT	32	16751776
piR-hsa-25779	139	8	44	32	151.914	29.1248	52.1669	55.7846	6.50175	5.75691	-0.744835	0.666266	0.951077	DQ595532	TTGGTGGTTCAGTGGTAGAATTCTCGC	27	16751776
piR-hsa-5370	1	4	2	4	1.0929	14.5624	2.37122	6.97308	2.98689	2.25464	-0.732254	0.606233	0.951077	DQ575064	TCCCAATGATGAGTTGCCATGCTAATACTGA	31	16751776
piR-hsa-32172	95	182	119	185	103.826	662.589	141.088	322.505	8.58236	7.85734	-0.725023	0.569475	0.951077		TCACAATGCTGACACTCAAACTGCTGAC	28	22313525
piR-hsa-3200	1198	2162	1499	2179	1309.3	7870.98	1777.23	3798.58	12.1644	11.445	-0.719334	0.572831	0.951077	DQ572892	TCACAATGCTGACACTCAAACTGCTGACA	29	16751776 22313525
piR-hsa-5936	121	11	53	24	132.241	40.0466	62.8375	41.8385	6.43035	5.71254	-0.717813	0.516432	0.951077	DQ575658	TCCCTGGTGGTCTAGTGGTTAGGATA	26	16751776
piR-hsa-1250	13	12	8	15	14.2078	43.6872	9.4849	26.149	4.86034	4.16325	-0.697087	0.332537	0.951077	DQ570999	AGCCTATGATGGTTAGTTATCCCTGTCTGAAA	32	16751776
piR-hsa-28188	60	12	6	35	65.5743	43.6872	7.11367	61.0144	5.77428	5.09441	-0.679873	0.683437	0.951077	DQ597973	GGCCGTGATCGTATAGTGGTTAGTACT	27	16751776
piR-hsa-11361	9114	16032	12113	16309	9960.73	58366.1	14361.3	28431	15.0602	14.3851	-0.675099	0.59292	0.951077	DQ581032	TGAGGTAGTAGGTTGTATAGTTTTAGGGTC	30	16751776
piR-hsa-28345	63	11	34	16	68.853	40.0466	40.3108	27.8923	5.7695	5.09599	-0.673512	0.24371	0.951077	DQ598130	GGGCATACTCGTAGACCTTGCCTGACTG	28	16751776
piR-hsa-23566	1	2	0	3	1.0929	7.2812	0	5.22981	2.09999	1.4409	-0.659085	0.188367	0.951077	DQ593303	CGCGGGTTCGATCCCCGTACGGGCCACC	28	16751776
piR-hsa-24000	22	8	21	5	24.0439	29.1248	24.8979	8.71634	4.73792	4.07956	-0.658364	0.526623	0.951077	DQ593752	CTGCATCCACTGATAGACCTTGAACAAT	28	16751776
piR-hsa-1580	86	14	10	46	93.9898	50.9684	11.8561	80.1904	6.18148	5.52742	-0.65406	0.717609	0.952396	DQ571243	AGGCCGTGATCGTATAGTGGTTAGTACTC	29	16751776
piR-hsa-28189	86	14	10	46	93.9898	50.9684	11.8561	80.1904	6.18148	5.52742	-0.65406	0.717609	0.952396	DQ597974	GGCCGTGATCGTATAGTGGTTAGTACTC	28	16751776
piR-hsa-32260	5	12	9	12	5.46452	43.6872	10.6705	20.9192	4.62503	3.99049	-0.634539	0.643106	0.951077		CACAATGCTGACACTCAAACTGCTGAC	27	22313525
piR-hsa-14419	5	6	5	7	5.46452	21.8436	5.92806	12.2029	3.78179	3.19621	-0.585577	0.530586	0.951077	DQ584197	TGCCAATGATGGTTAAGAATTTCTTCACCTGA	32	16751776
piR-hsa-27124	7	3	9	1	7.65033	10.9218	10.6705	1.74327	3.23052	2.65693	-0.573592	0.702374	0.952396	DQ597155	GCAGTAGCATTGGTGGTTCAGTGGTAGA	28	16751776
piR-hsa-624	3	2	6	0	3.27871	7.2812	7.11367	0	2.42759	1.8706	-0.556998	0.808616	0.955907	DQ570344	ACAGTAGCATTGGTGGTTCAGTGGTA	26	16751776
piR-hsa-23533	28	11	20	14	30.6013	40.0466	23.7122	24.4058	5.14665	4.59449	-0.552165	0.235874	0.951077	DQ593270	CGCACGTGTTAGGACCCGAAAGATGGTGAAC	31	16751776
piR-hsa-18709	30	10	24	12	32.7871	36.406	28.4547	20.9192	5.11672	4.63151	-0.485212	0.326344	0.951077	DQ590386	TGGTGGTTCAGTGGTAGAATTCTCGCCTG	29	16751776
piR-hsa-28851	50	73	36	107	54.6452	265.764	42.682	186.53	7.32467	6.8418	-0.482875	0.4046	0.951077	DQ598651	GTTCATGATGACACAGGACCTTGTCTGAAC	30	16751776
piR-hsa-24684	41	6	5	24	44.8091	21.8436	5.92806	41.8385	5.06291	4.58396	-0.478958	0.802387	0.955907	DQ594465	TTCCGTAGTGTAGTGGTTATCACGTTCGCCTC	32	16751776
piR-hsa-28525	0	2	0	3	0	7.2812	0	5.22981	1.90327	1.4409	-0.462369	0.5	0.951077	DQ598310	GGTTAGTTTTACCCTACTGATGATGTGTTGTT	32	16751776
piR-hsa-1245	1	5	6	4	1.0929	18.203	7.11367	6.97308	3.2851	2.83661	-0.448493	0.813304	0.955907	DQ570994	AGCCCTGATGATGCCCACTCCTGAGC	26	16751776 22313525
piR-hsa-11362	4485	6558	6251	7849	4901.68	23875.1	7411.26	13682.9	13.8126	13.3646	-0.448054	0.653696	0.951077	DQ581033	TGAGGTAGTAGGTTGTATGGTTTAGAGTTACA	32	16751776
piR-hsa-25313	15	4	16	3	16.3936	14.5624	18.9698	5.22981	3.96144	3.60879	-0.352651	0.671466	0.951077	DQ595023	TTGCAAGCAACACTCTGTGGCAGATGATC	29	16751776
piR-hsa-28190	1680	190	253	974	1836.08	691.714	299.96	1697.94	10.3038	9.96442	-0.339361	0.869185	0.955907	DQ597975	GGCCGTGATCGTATAGTGGTTAGTACTCTG	30	16751776
piR-hsa-23992	226	61	36	189	246.996	222.077	42.682	329.478	7.87428	7.54055	-0.33373	0.808104	0.955907	DQ593744	CTGCAGTGATGACTTTCTTAGGACACCTTTG	31	16751776
piR-hsa-1359	21	5	7	14	22.951	18.203	8.29929	24.4058	4.36995	4.04024	-0.329718	0.754947	0.955907	DQ571589	ATCGAGGCTAGAGTCACGCTTGGGTATCGGCT	32	16751776
piR-hsa-32157	16	16	40	8	17.4865	58.2496	47.4245	13.9462	5.24671	4.94417	-0.302543	0.87832	0.955907		TGCAGTGTGGAACACAATGAACTGAAC	27	22313525
piR-hsa-28131	252643	34442	153880	86893	276115	125390	182442	151478	17.6151	17.3491	-0.265913	0.67292	0.951077	DQ597916	GGCATTGGTGGTTCAGTGGTAGAATTCTCGC	31	16751776
piR-hsa-1207	252695	34444	153919	86921	276172	125397	182488	151527	17.6153	17.3496	-0.265733	0.673163	0.951077	DQ570956	AGCATTGGTGGTTCAGTGGTAGAATTCTCGC	31	16751776
piR-hsa-23231	691	52	288	257	755.197	189.311	341.456	448.02	8.88373	8.62512	-0.258607	0.855749	0.955907	DQ592953	CCCCTGGTGGTCTAGTGGTTAGGATTCGGC	30	16751776
piR-hsa-26570	7	2	11	0	7.65033	7.2812	13.0417	0	2.91949	2.72702	-0.192466	0.905759	0.955907	DQ596354	GACCTATGATGATGACTGGTGGCGTATGAGT	31	16751776
piR-hsa-14647	74	105	217	88	80.8749	382.263	257.278	153.408	7.85592	7.68259	-0.173328	0.918058	0.955907	DQ585617	TGCTATCTGAGAGATGGTGATGACATTA	28	16751776
piR-hsa-28467	24	10	19	19	26.2297	36.406	22.5266	33.1221	4.97351	4.80345	-0.17006	0.0381481	0.951077	DQ598252	GGTAGTGTGGCCGAGCGGTCTAAGGC	26	16751776
piR-hsa-27493	46367	4024	19855	19902	50674.7	14649.8	23540.3	34694.5	14.9953	14.8296	-0.16574	0.905046	0.955907	DQ597218	GCATTGGTGGTTCAGTGGTAGAATTCTCAC	30	16751776
piR-hsa-28846	792	1237	1598	1665	865.58	4503.42	1894.61	2902.54	11.3905	11.228	-0.16247	0.863694	0.955907	DQ598646	GTTCACTGATGAGAGCATTGTTCTGAGCCA	30	16751776
piR-hsa-1338	199	435	521	574	217.488	1583.66	617.704	1000.64	9.81486	9.66048	-0.154384	0.882973	0.955907	DQ571335	AGGGGCTGAATGAAAATGGCCTTTCTGAAC	30	16751776
piR-hsa-28845	604	1063	1402	1389	660.114	3869.96	1662.23	2421.4	11.1454	10.9957	-0.149675	0.885284	0.955907	DQ598645	GTTCACTGATGAGAGCATTGTTCTGAGC	28	16751776
piR-hsa-27616	31	8	22	18	33.88	29.1248	26.0835	31.3788	4.98196	4.84956	-0.132406	0.679166	0.951077	DQ597341	GCCCGGATGATCCTCAGTGGTCTGGGGTGC	30	16751776
piR-hsa-27619	485	42	224	210	530.059	152.905	265.577	366.086	8.41609	8.30347	-0.112619	0.931889	0.955907	DQ597344	GCCCGGCTAGCTCAGTCGGTAGAGCATGA	29	16751776
piR-hsa-32180	13	14	19	22	14.2078	50.9684	22.5266	38.3519	5.03069	4.93259	-0.0980988	0.871105	0.955907		TCACAATGCTGACACTCAAACTGCTGA	27	22313525
piR-hsa-24360	216	359	548	487	236.067	1306.98	649.716	848.972	9.59175	9.54968	-0.0420729	0.967633	0.979925	DQ594126	TTCACTGATGAGAGCATTGTTCTGAGC	27	16751776
piR-hsa-28629	23	70	28	137	25.1368	254.842	33.1971	238.828	7.1302	7.08866	-0.0415484	0.796859	0.955907	DQ598428	GTCCATGATGATTTCAAGTTATCCCTGTCTGA	32	16751776
piR-hsa-24015	84	55	52	128	91.804	200.233	61.6518	223.138	7.19099	7.15477	-0.0362262	0.913584	0.955907	DQ593767	CTGCGATGATGGCATTTCTTAGGACACCTTTG	32	16751776
piR-hsa-23821	14	34	37	53	15.3007	123.78	43.8677	92.3932	6.12186	6.09234	-0.0295114	0.970076	0.979925	DQ593573	CTCAGTGATGCAATCTCTGTGTGGTTCTGAAA	32	16751776
piR-hsa-426	22	2	13	9	24.0439	7.2812	15.413	15.6894	3.97843	3.9682	-0.0102286	0.991679	0.991679	DQ570117	AAGCCAGGGATTGTGGGTTCGGGTCCCATCT	31	16751776
