# Supplementary material for: PIWI-interacting RNA 57125 restrains clear cell renal cell carcinoma metastasis by downregulating CCL3 expression
Source: Cell Death Discov. 2021 Nov 3;7:333. doi: 10.1038/s41420-021-00725-4 (PMC8566597; doi:10.1038/s41420-021-00725-4)
Supplement: Supplementary file 3 — Supplementary Table S2 patients clinical information [file 41420_2021_725_MOESM3_ESM.xlsx]

## Sheet: 工作表1
Patients clinical informations
Number	Gender	age	pathological type	tumor size(cm)	site
RCC-1	women	52	ccRCC	6.5×6×5	right kidney
RCC-2	men	56	ccRCC	3.5×3×3	left kidney
RCC-3	women	73	ccRCC	5×5×4	left kidney
RCC-4	men	55	ccRCC	5×4×4	left kidney
RCC-5	men	59	ccRCC	5.5×5×5	left kidney
RCC-6	men	69	ccRCC	4.5×4×4	right kidney
RCC-7	men	72	ccRCC	10×6×5	left kidney
RCC-8	men	59	ccRCC	15×9×6.5	left kidney
RCC-9	men	63	ccRCC	7×5×3.5	left kidney
RCC-10	women	52	ccRCC	7×7×6	left kidney
RCC-11	men	67	ccRCC	2.8×2.5×2.5	right kidney
RCC-12	men	66	ccRCC	8×8×7	right kidney
RCC-13	women	57	ccRCC	8×7×5.5	left kidney
RCC-14	men	57	ccRCC	12×8.5×7	right kidney
RCC-15	men	61	ccRCC	7×5×5	right kidney
RCC-16	women	79	ccRCC	3×3×2.5	left kidney
RCC-17	women	49	ccRCC	1.2×1×0.8	left kidney
RCC-18	women	72	ccRCC	6×5.5×5	left kidney
RCC-19	women	64	ccRCC	3×3×3	left kidney
RCC-20	men	38	ccRCC	2.5×2×2	left kidney
RCC-21	men	58	ccRCC	4.5×4×3	left kidney
RCC-22	women	61	ccRCC	5×4.5×4	right kidney
RCC-23	men	60	ccRCC	9×8×6	right kidney
RCC-24	men	55	ccRCC	4×3.5×3.5	right kidney
RCC-25	men	75	ccRCC	4×3.5×3	left kidney
RCC-26	women	63	ccRCC	3.5×2.5×2	left kidney
RCC-27	women	45	ccRCC	8×7×6	right kidney
RCC-28	men	51	ccRCC	2×2×1.5	right kidney
RCC-29	men	40	ccRCC	6×3.5×3.5	left kidney
RCC-30	men	78	ccRCC	5×5×4.5	right kidney
RCC-31	men	53	ccRCC	7×6×5	right kidney
RCC-32	women	61	ccRCC	5×4×4	right kidney
RCC-33	men	61	ccRCC	8×8×6	left kidney
RCC-34	men	62	ccRCC	7×6×5	left kidney
RCC-35	men	63	ccRCC	7×6×4	left kidney
RCC-36	women	60	ccRCC	6×6×5	left kidney
RCC-37	men	64	ccRCC	7×6×6	right kidney
RCC-38	men	60	ccRCC	8×7×6	right kidney
RCC-39	men	60	ccRCC	4×3.5×3.5	left kidney
RCC-40	women	33	ccRCC	2.5×2.5×2	right kidney
RCC-41	men	67	ccRCC	7×5.5×4	left kidney
RCC-42	men	55	ccRCC	5×4×4	right kidney
RCC-43	men	52	ccRCC	6.5×5.5×5.5	left kidney
RCC-44	men	57	ccRCC	6×5.5×	left kidney
RCC-45	men	52	ccRCC	5×4×3.5	left kidney
